# Supplementary material for: Development and Characterization of Activated Carbon from Olive Pomace: Experimental Design, Kinetic and Equilibrium Studies in Nimesulide Adsorption
Source: Materials (Basel). 2021 Nov 12;14(22):6820. doi: 10.3390/ma14226820 (PMC8622804; doi:10.3390/ma14226820)
Supplement: Supplementary file 1 [file materials-14-06820-s001.zip]

Archive with 1 entries (1 files):
- materials-1373328-supplementary.pdf
